# Supplementary material for: Open bite malocclusion and orofacial dysfunction in patients with rare diseases
Source: Eur J Orthod. 2026 Jun 8;48(4):cjag037. doi: 10.1093/ejo/cjag037 (PMC13244795; doi:10.1093/ejo/cjag037)
Supplement: cjag037_Supplementary_Data [file cjag037_supplementary_data.zip]

Archive with 2 entries (2 files):
- not-s-manual_eng.pdf
- not_picture_manual.pdf
